# Supplementary material for: Replication collisions induced by de-repressed S-phase transcription are connected with malignant transformation of adult stem cells
Source: Nat Commun. 2022 Nov 14;13:6907. doi: 10.1038/s41467-022-34577-y (PMC9663592; doi:10.1038/s41467-022-34577-y)
Supplement: Supplementary file 8 — Source Data [file 41467_2022_34577_MOESM8_ESM.xlsx]

## Sheet: Figure 1a
Hours	Ctrl			Kmt5bsKO
24	0.016582	3.12782	1.11683	1.63472	3.75321	4.2819	4.16278
26	2.71398	5.60077	2.62966	2.10732	5.4854	5.26463	4.50033
28	4.41569	6.61698	4.62366	2.714	6.79352	5.34579	4.97112
30	6.13687	8.00262	6.20519	3.30638	7.54824	5.8726	5.50499
32	7.48413	9.69343	7.50298	3.66806	8.52544	6.17308	5.95077
34	8.60307	10.4727	8.32713	4.21098	8.76944	6.73194	6.18244
36	10.0333	11.8194	9.75014	4.62557	9.02583	7.08028	6.47332
38	10.5009	12.2879	11.0405	4.8723	9.02347	7.36055	6.93906
40	11.1796	13.3973	12.0333	4.9504	8.6329	7.2517	7.22061
42	12.167	14.8015	13.0497	4.9684	8.69984	7.56827	7.29805
44	12.3592	14.8263	13.4509	5.99419	9.09387	8.38259	8.6731
46	14.4042	14.9804	13.074	6.38363	9.25435	9.14381	9.17059
48	17.6193	16.2904	15.4941	7.37491	10.9418	10.2808	10.3992
50	18.4275	17.2634	16.9202	8.2275	11.9795	10.9323	11.2516
52	19.7114	19.4891	18.4813	9.47554	13.8825	11.5124	12.4677
54	20.4162	21.2829	19.6386	9.8555	14.3466	12.1979	13.3277
56	22.3448	22.7695	21.2091	10.3104	14.9052	12.8218	14.2172
58	23.6641	25.5916	22.7316	10.8457	15.6705	13.2499	14.619
60	26.3365	29.2603	24.2649	11.5057	16.2822	13.9949	15.4872
62	27.9921	31.7711	26.1766	12.2053	16.4876	15.2212	16.5105
64	30.0382	36.2165	28.2621	12.85	17.1062	16.2537	17.6076
66	32.4916	39.6444	30.8172	13.4497	17.1931	17.0014	18.4075
68	36.1614	44.307	33.8069	13.0463	16.9969	18.5157	19.5286
70	37.6239	49.1977	35.952	13.9413	17.6358	19.316	20.591
72	40.7483	56.307	38.8701	14.9284	19.5355	21.4715	21.9703
74	40.8735	59.9443	42.3057	15.6426	20.2745	22.201	23.9822
76	44.4612	66.9208	46.0945	17.0668	21.1096	24.1662	25.468
78	47.4222	69.9571	50.6387	18.2491	21.6232	25.8747	26.4075
80	51.0382	73.6623	55.6154	18.0411	23.971	27.1605	28.6261
82	54.1032	79.4496	57.6735	19.7744	24.9906	29.4239	29.9896
84	56.7384	80.9892	64.1723	20.332	26.6476	31.581	31.8882
86	58.3606	83.1577	66.8016	21.7065	27.2747	33.871	33.9457
88	62.6319	83.7808	69.6062	22.3423	28.2678	36.1508	35.7827
90	63.244	83.7377	67.8667	23.6259	30.0108	38.3147	38.218
92	66.1225	84.9952	73.4536	22.5787	29.3146	37.808	39.1797
94	68.9535	89.341	76.8459	24.6954	32.4894	41.3071	42.037
96	68.3948	90.6234	79.7713	26.2964	34.123	42.7818	44.0153

## Sheet: Figure 1b
	Ctrl					Kmt5bsKO
EdU-	2243	2481	2160	1358	2092	5188	5249	5551	5308	5424
EdU+	1219	922.3	868.1	692.9	1068	1787	1628	749.6	1487	1809

## Sheet: Figure 1c
Bin Center	Ctrl			Kmt5bsKO
2	0	0.934579	0	0	1.93548	0
4	0	0	0	2.0979	3.87097	1.42857
6	0	0	0	4.1958	3.22581	5.71429
8	1.83486	0	0	6.99301	5.16129	9.28571
10	2.75229	2.80374	0	13.2867	7.09677	15.7143
12	7.33945	6.54206	8.65385	14.6853	16.7742	15.7143
14	18.3486	9.34579	21.1538	26.5734	17.4194	12.8571
16	37.6147	23.3645	22.1154	22.3776	16.7742	16.4286
18	22.0183	28.0374	26.9231	7.69231	18.0645	10
20	8.25688	21.4953	10.5769	1.3986	4.51613	7.14286
22	0.917431	6.54206	8.65385	0.699301	3.87097	3.57143
24	0.917431	0.934579	1.92308	0	1.29032	2.14286

## Sheet: Figure 1d
Ctrl	Kmt5bsKO
5	14
4	13
4	16

## Sheet: Figure 1e
Ctrl	Kmt5bsKO
2	15
4	13.9
1	25

## Sheet: Figure 1f
Ctrl	Kmt5bsKO
0.8	10
2.8	8.5
1.6	14
1

## Sheet: Figure 1g
p53		γH2AX
Ctrl	Kmt5bsKO	Ctrl	Kmt5bsKO
1	2.02426	1	1.64467
1	1.82327	1	2.39967
1	2.03347	1	1.61969
Anti-P53					Anti-γH2AX					Anti-PanActin

## Sheet: Figure1h
Ctrl	Kmt5bsKO
1.15443	2.14249
1.10347	2.2241
0.742101	2.88658

## Sheet: Figure 1i
Ctrl	Kmt5bsKO
1.3	10
0.8	10.5
0.9	11

## Sheet: Figure 2a
Anti-H4K20me1				Anti-H4K20me2					Anti-H4K20me3				Histone H3

[truncated: 82 more sheets: Figure 2b, Figure 2c, Figure 2d, Figure 2e, Figure 3d, Figure 3e, Figure 4a , Figure 4b, Figure 4d, Figure 4e, Figure 4h, Figure 4j, Figure 5a, Figure 5b, Figure 5c, Figure 5e, Figure 5g, Figure 5h, Figure 6a, Figure 6b …]
